# Supplementary material for: A Virus Genetic System to Analyze the Fusogenicity of Human Cytomegalovirus Glycoprotein B Variants
Source: Viruses. 2023 Apr 16;15(4):979. doi: 10.3390/v15040979 (PMC10142178; doi:10.3390/v15040979)
Supplement: Supplementary file 1 [file viruses-15-00979-s001.zip]

Archive with 1 entries (1 files):
- viruses-2283686-supplementary.pdf
